# Supplementary material for: Facile Synthesis of Ultra-Small Silver Nanoparticles Stabilized on Carbon Nanospheres for the Etherification of Silanes
Source: Nanomaterials (Basel). 2024 Jun 26;14(13):1095. doi: 10.3390/nano14131095 (PMC11243459; doi:10.3390/nano14131095)
Supplement: Supplementary file 1 [file nanomaterials-14-01095-s001.zip]

Archive with 1 entries (1 files):
- nanomaterials-3028320-supplementary.pdf
